# Supplementary material for: Design, Synthesis, and Molecular Docking Study of New Tyrosyl-DNA Phosphodiesterase 1 (TDP1) Inhibitors Combining Resin Acids and Adamantane Moieties
Source: Pharmaceuticals (Basel). 2021 May 1;14(5):422. doi: 10.3390/ph14050422 (PMC8147275; doi:10.3390/ph14050422)
Supplement: Supplementary file 1 [file pharmaceuticals-14-00422-s001.zip]

Archive with 1 entries (1 files):
- pharmaceuticals-1179233-supplementary.pdf
